# Supplementary material for: Natural Plasmodium falciparum Infection Stimulates Human Antibodies to MSP1 Epitopes Identified in Mice Infection Models upon Non-Natural Modified Peptidomimetic Vaccination
Source: Molecules. 2023 Mar 10;28(6):2527. doi: 10.3390/molecules28062527 (PMC10057838; doi:10.3390/molecules28062527)
Supplement: Supplementary file 1 [file molecules-28-02527-s001.zip]

Archive with 9 entries (9 files):
- Figure S1.TIF
- Figure S2.TIF
- Figure S3.TIF
- Figure S4.TIF
- Figure S5.TIF
- Figure S6.TIF
- Figure S7.TIF
- Suplementary Figures.pptx
- Table S1. HLA-peptide-TCR Interactions.xlsx
