# Supplementary material for: Natural Plasmodium falciparum Infection Stimulates Human Antibodies to MSP1 Epitopes Identified in Mice Infection Models upon Non-Natural Modified Peptidomimetic Vaccination
Source: Molecules. 2023 Mar 10;28(6):2527. doi: 10.3390/molecules28062527 (PMC10057838; doi:10.3390/molecules28062527)
Supplement: Supplementary file 1 [file molecules-28-02527-s001.zip › Table S1. HLA-peptide-TCR Interactions.xlsx]

## Sheet: Hoja1
	sHLA-MSP142-61-TCR												rHLA-MSP142-61-TCR
	Epitope-peptide			HLD-DRB1*04:01				TCR					Epitope-peptide			HLD-DRB1*01:01				TCR
				α-1		β-1		vα-1		vβ-1						α-1		β-1		vα-1		vβ-1
	Position	amino acid		Interaction	residue	Interaction	residue	Interaction	residue	interaction	residue		Position	amino acid		Interaction	residue	Interaction	residue	Interaction	residue	interaction	residue
	42	G	Gly			HB	Gln62						42	G	Gly	HB	Asn69
	43	Y	Tyr										43	Y	Tyr			HB	Gln70
	44	S	Ser										44	S	Ser
	45	L	Leu										45	L	Leu
	46	F	Phe										46	F	Phe	HB	Asn62
	47	Q	Gln										47	Q	Gln			HB	Gln70
	48	K	Lys										48	K	Lys					SB	Glu94
	49	E	Glu										49	E	Glu
	50	K	Lys			HB/ SB	Gln70/ Asp28						50	K	Lys
	51	M	Met										51	M	Met
	52	V	Val										52	V	Val
	53	L	Leu										53	L	Leu
	54	N	Asn			HB/ HB	Asp28 / Gln70						54	N	Asn
	55	E	Glu										55	E	Glu
	56	G	Gly										56	G	Gly
	57	T	Thr	HB	Gln9								57	T	Thr
	58	S	Ser	HB / HB	Asn62/ Gln9	HB	Asn82						58	S	Ser
	59	G	Gly										59	G	Gly
	60	T	Thr			HB	Asn82						60	T	Thr
	61	A	Ala										61	A	Ala
	sHLA-MSP152-53-TCR (B.1.1 analog#1)												rHLA-MSP152-53-TCR (B.1.1 analog#1)
	Epitope-peptide			HLD-DRB1*04:01				TCR					Epitope-peptide			HLD-DRB1*01:01				TCR
				α-1		β-1		vα-1		vβ-1						α-1		β-1		vα-1		vβ-1
	Position	amino acid		Interaction	residue	Interaction	residue	Interaction	residue	interaction	residue		Position	amino acid		Interaction	residue	Interaction	residue	Interaction	residue	interaction	residue
	42	G	Gly										42	G	Gly			SB	Asp66
	43	Y	Tyr										43	Y	Tyr					π - π	Tyr31
	44	S	Ser										44	S	Ser
	45	L	Leu										45	L	Leu
	46	F	Phe										46	F	Phe
	47	Q	Gln	HB	Glu55								47	Q	Gln
	48	K	Lys										48	K	Lys	HB/SB	Asn69/ Glu11
	49	E	Glu										49	E	Glu	HB	Asn69
	50	K	Lys										50	K	Lys
	51	M	Met										51	M	Met
	52	V	Val										52	V	Val
	53	L	Leu										53	L	Leu
	54	N	Asn			HB	Gln70			HB	Asp51		54	N	Asn
	55	E	Glu			SB	Lys71						55	E	Glu
	56	G	Gly										56	G	Gly
	57	T	Thr	HB / HB	Asn69/ Asn69								57	T	Thr			HB	Gln64
	58	S	Ser	HB	Gln64								58	S	Ser
	59	G	Gly										59	G	Gly
	60	T	Thr										60	T	Thr
	61	A	Ala										61	A	Ala
	sHLA-MSP151-52-TCR (B.1.1 analog#2)												rHLA-MSP151-52-TCR (B.1.1 analog#2)
	Epitope-peptide			HLD-DRB1*04:01				TCR					Epitope-peptide			HLD-DRB1*01:01				TCR
				α-1		β-1		vα-1		vβ-1						α-1		β-1		vα-1		vβ-1
	Position	amino acid		Interaction	residue	Interaction	residue	Interaction	residue	interaction	residue		Position	amino acid		Interaction	residue	Interaction	residue	Interaction	residue	interaction	residue
	42	G	Gly			SB /SB	Asn57/ Glu9						42	G	Gly
	43	Y	Tyr										43	Y	Tyr
	44	S	Ser					HB	Asn99				44	S	Ser
	45	L	Leu										45	L	Leu
	46	F	Phe										46	F	Phe			HB	Gln70
	47	Q	Gln	HB	ASN 69								47	Q	Gln	HB	Asn62
	48	K	Lys					SB	Glu102				48	K	Lys	HB/HB/HB	Asn62/Gln9/Glu11
	49	E	Glu										49	E	Glu
	50	K	Lys			HB	Gln70						50	K	Lys
	51	M	Met			HB	Gln70						51	M	Met
	52	V	Val			HB	Gln70						52	V	Val
	53	L	Leu										53	L	Leu
	54	N	Asn										54	N	Asn
	55	E	Glu										55	E	Glu
	56	G	Gly			HB	Asn82						56	G	Gly
	57	T	Thr			HB / HB	Asn82/ Gln9						57	T	Thr
	58	S	Ser										58	S	Ser
	59	G	Gly										59	G	Gly
	60	T	Thr										60	T	Thr
	61	A	Ala										61	A	Ala
	HB: hydrogen bond
	SB: salt bridge
	Pi: π interaction
